# Supplementary material for: Redundant and distinct mechanisms suppress innate immune activation during SARS-CoV-2 infection
Source: PLoS Biol. 2026 May 20;24(5):e3003808. doi: 10.1371/journal.pbio.3003808 (PMC13221149; doi:10.1371/journal.pbio.3003808)
Supplement: S1 Data — Quantitative data underlying Figs 2B, 2C, 3C, 5B, 6B, 6C, 6E, 6G, 6I, and S2A, S2B. (XLSX) [file pbio.3003808.s017.xlsx]

## Sheet: Fig 2BC
Fig 2B	without IFN-alpha
	Reletive fold change (compared to mock)
		Mock	WT	NSP1	NSP2	NSP3	NSP6	NSP12	NSP13	NSP14	NSP15	NSP16	ORF3	ORF6	ORF8
	Replicate 1	0.944658	0.443016	1.08607	0.678126	0.583681	0.523774	0.645132	0.589598	0.88675	0.946369	2.99763	0.922197	0.73827	0.722396
	Replicate 2	1.13038	0.571322	1.02211	0.881758	0.538193	1.27938	0.761548	0.370973	0.374061	1.41317	2.77809	0.638206	0.770646	0.787902
	Replicate 3	0.924963	0.764379	1.68625	0.661137	0.297271	0.395558	0.496101	0.398181	0.506908	1.19068	2.83249	0.632282	0.472089	0.589415
Fig 2C	with IFN-alpha
	Reletive fold change (compared to mock)
		Mock	WT	NSP1	NSP2	NSP3	NSP6	NSP12	NSP13	NSP14	NSP15	NSP16	ORF3	ORF6	ORF8
	Replicate 1	1.01079	0.341847	0.675241	0.52006	0.445291	0.430155	0.366992	0.398813	0.61736	0.680046	0.375386	0.539645	0.472298	0.477948
	Replicate 2	1.00427	0.25299	0.737915	0.494021	0.45631	0.493558	0.397669	0.363142	0.556042	0.773257	0.322682	0.414107	0.654611	0.410591
	Replicate 3	0.984938	0.367083	0.639812	0.485448	0.440956	0.476136	0.374376	0.386148	0.653468	0.827964	0.372078	0.380297	0.375803	0.446069

## Sheet: Fig 3C
Fig 3C	MFI of the DC maturation markers CD80, CD86 and also MHCII
	CD80 MFI at 1 day after infection
	Mock	WT	NSP1	NSP2	NSP3	NSP6	NSP12	NSP13	NSP14	NSP15	NSP16	ORF3	ORF6	ORF8	LPS
	801	752	873	1256	1448	1211	1036	798	660	1532	392	857	794	774	3253
	715	722	1101	1302	1268	1451	1061	912	720	2040	430	752	760	699	3372
	531	722	1415	559	682	800	499	610	1006	1781	552	565	602	531	3195
	610	547	1220	486	636	628	522	553	702	2185	580	668	580	665	2987
	488	583	927	1049	603	676	450	528	1024	1558	491	513	561	480	2899
	524	528	1147	509	556	541	468	487	1042	1664	529	590	509	567	3221
	CD86 MFI at 1 day after infection
	Mock	WT	NSP1	NSP2	NSP3	NSP6	NSP12	NSP13	NSP14	NSP15	NSP16	ORF3	ORF6	ORF8	LPS
	880	871	733	715	801	668	905	737	742	519	644	853	862	914	1564
	908	858	625	810	750	725	925	1216	760	937	541	819	1006	1242	1603
	450	506	786	443	507	518	468	544	576	1371	502	513	512	513	2514
	426	399	788	401	458	478	483	502	443	1612	448	555	499	546	2240
	454	473	434	391	532	544	483	555	699	1275	531	531	553	528	2650
	421	403	789	460	480	483	504	525	779	1407	470	616	504	565	2957
	MHCII MFI at 1 day after infection
	Mock	WT	NSP1	NSP2	NSP3	NSP6	NSP12	NSP13	NSP14	NSP15	NSP16	ORF3	ORF6	ORF8	LPS
	50043	50164	45750	59323	64289	58606	62436	46872	54218	53824	30160	52151	53433	51148	103843
	56231	49680	53563	58038	56781	62436	71226	60343	50286	74065	32176	49559	58748	49559	105902
	34580	57476	43694	35592	43588	50531	32643	37529	61982	55902	36635	34414	36459	37258	71401
	33840	44548	42036	26196	47789	36724	32099	32879	41631	55975	34331	37892	35592	44012	54350
	33921	54881	87683	38348	42857	48843	34085	36459	54614	55014	34331	35167	37079	37079	57476
	32099	60196	72278	35507	50164	35507	32721	32958	41132	51521	33840	37619	34663	43378	59468
	CD80 MFI at 2 days after infection
	Mock	WT	NSP1	NSP2	NSP3	NSP6	NSP12	NSP13	NSP14	NSP15	NSP16	ORF3	ORF6	ORF8	LPS
	330	570	1400	740	-7.7	619	499	764	1156	1503	241	814	436	413	2495
	384	583	1061	692	295	331	633	673	1095	2119	602	325	285	385	2322
	931	1132	2509	826	722	925	916	849	1089	3319	848	1042	960	713	5849
	858	933	2017	687	705	757	1188	681	1278	2588	895	1280	668	737	6460
	945	912	3010	833	565	689	681	611	1069	2387	631	758	699	567	5874
	705	927	2660	559	540	590	858	576	1161	2152	685	906	532	565	7064
	CD86 MFI at 2 days after infection
	Mock	WT	NSP1	NSP2	NSP3	NSP6	NSP12	NSP13	NSP14	NSP15	NSP16	ORF3	ORF6	ORF8	LPS
	133	697	1928	812	140	685	627	869	1544	2288	603	793	996	1053	3101
	467	750	1751	777	156	905	743	882	1402	2604	684	487	723	527	3000
	882	1053	1825	970	668	712	972	972	884	2987	871	982	952	839	4575
	866	916	1161	732	712	553	1063	839	1199	2040	908	1127	738	912	5018
	793	855	1053	1074	717	842	1055	1000	960	1515	954	1034	1036	888	5279
	602	901	873	782	786	658	1130	992	877	2341	1006	1223	791	943	6107
	MHCII MFI at 2 days after infection
	Mock	WT	NSP1	NSP2	NSP3	NSP6	NSP12	NSP13	NSP14	NSP15	NSP16	ORF3	ORF6	ORF8	LPS
	27541	52532	51397	49319	23701	48138	35507	53045	51898	53303	43588	54482	49319	60785	73524
	38630	64133	51521	48372	22608	41631	44119	46420	49081	52660	44119	33196	34746	37438	70736
	36023	34085	55552	29588	23261	30523	34663	33436	35678	41331	25763	29027	29306	20089	57476
	32958	34392	38630	35592	21110	24276	42960	24334	31945	46956	26700	30817	17820	19995	58038
	21411	52151	69678	26637	23706	31039	35082	30817	26764	82276	25217	25886	30523	20520	60196
	18676	53824	53824	24683	22184	26447	44119	26384	78348	54482	27739	29801	17531	20911	63048
	CD80 MFI at 3 days after infection
	Mock	WT	NSP1	NSP2	NSP3	NSP6	NSP12	NSP13	NSP14	NSP15	NSP16	ORF3	ORF6	ORF8	LPS
	1798	1728	2310	899	1335	383	1172	1	1006	1387	273	1		1535	5497
	1489	1998	2414	1170	782	191		1	416	1818		1	1478	1863	5951
	674	941	2080	559	628	808	644	694	1022	2639	753	1172	707	703	3070
	639	747	2400	550	619	873	697	516	962	2368	717	1030	720	556	3716
	622	912	3046	559	580	789	613	633	2275	4049	732	1258	689	663	2702
	608	747	4167	537	599	791	630	500	1709	4254	685	1040	679	537	2655
	CD86 MFI at 3 days after infection
	Mock	WT	NSP1	NSP2	NSP3	NSP6	NSP12	NSP13	NSP14	NSP15	NSP16	ORF3	ORF6	ORF8	LPS
	903	879	2164	473	755	497	703		558	1290	658	0	262	922	3641
	892	899	2095	665	500	627		156	325	2957		0	798	992	4246
	682	910	1473	753	745	823	842	1002	1138	1544	1018	1523	877	990	4254
	611	685	1652	743	770	929	1026	614	908	2068	1132	1302	1046	905	4604
	710	960	1322	794	821	860	862	1036	1942	2219	1046	1549	1004	1040	3095
	641	710	2262	742	807	937	1040	652	1310	2712	1204	1305	1114	982	3163
	MHCII MFI at 3 days after infection
	Mock	WT	NSP1	NSP2	NSP3	NSP6	NSP12	NSP13	NSP14	NSP15	NSP16	ORF3	ORF6	ORF8	LPS
	52916	66037	46195	17085	38817	22662	29873		35167	56072	42857	1440	16847	41431	72278
	60196	78157	45972	31945	19761	31338		7414	25641	59904		1300	46645	46084	69002
	7512	17531	29236	20375	15819	14316	12786	15171	22289	27125	11773	16926	11171	12904	62133
	7731	14119	35336	18502	13860	11693	12325	15384	19995	23701	12410	14283	13083	11146	64133
	39765	17045	58179	20764	15709	14119	12934	14416	48021	50777	10699	16079	11146	11666	86193
	40736	14754	72278	18073	13860	11120	11197	16042	43588	41032	12524	14449	12438	10821	84729

## Sheet: Fig 5B
Fig 5B	Quantification of IFNB1 and IFNL1 by qRT-PCR in human DCs
	Relatvie IFN-beta mRNA expression folod changes in donor 1
	Time points	Mock			WT			NSP1			NSP15
	8 hpi	0.84086	0.81821	0.65777	0.991784	0.947058	1.06116	1.22506	1.0861	1.31968	1.74988	1.3518	1.6172
	24 hpi	0.706021	0.715682	0.808142	0.991326	1.03794	0.970736	1.24592	1.30533	1.06282	1.24616	0.96846	1.05158
	Relatvie IFN-lambda mRNA expression folod changes in donor 1
	Time points	Mock			WT			NSP1			NSP15
	8 hpi	0	0	0	0	0	0	1.01653	0.893014	1.09046	1.04086	1.28403	1.21998
	24 hpi	0	0	0	0	0	0	1.17686	0.930257	0.892879	1.65137	1.71714	1.70225
	Relatvie IFN-beta mRNA expression folod changes in donor 2
	Time points	Mock			WT			NSP1			NSP15
	8 hpi	0.78	0.935319	1.07358	1.08	0.897205	1.03094	0.991253	1.28189	1.28189	1.83	1.59	1.52
	24 hpi	0.861118	1.06287	0.764761	1.00423	0.827852	1.16792	1.84757	1.71109	1.80992	4.20464	3.6043	2.42238
	Relatvie IFN-lambda mRNA expression folod changes in donor 2
	Time points	Mock			WT			NSP1			NSP15
	8 hpi	0	0	0	0	0	0	1.09382	0.953091	0.953091	5.36505	3.46141	3.87751
	24 hpi	0	0	0	0	0	0	0.958921	0.968289	1.07279	0.882963	0.872851	0.858431
	Relatvie IFN-beta mRNA expression folod changes in donor 3
	Time points	Mock			WT			NSP1			NSP15
	8 hpi	0.781652	0.888951	0.737712	1.02492	0.896299	1.07878	2.11339	2.09069	1.72728	4.88278	5.18044	3.57393
	24 hpi	0.773992	0.610048	0.824286	1.08239	1.04447	0.873132	1.61954	2.49837	1.83591	9.33771	11.0535	10.2888
	Relatvie IFN-lambda mRNA expression folod changes in donor 3
	Time points	Mock			WT			NSP1			NSP15
	8 hpi	0	0	0	0	0	0	1.13477	0.869143	0.99609	1.62159	1.64759	1.67865
	24 hpi	0	0	0	0	0	0	1.26804	0.70644	0.953823	6.25321	4.77428	7.84584

## Sheet: Fig 6
Fig 6B	Mouse survival
			Mock	WT	NSP1	NSP15
	Red	14	0
	Blue	14	0
	Black	14	0
	Green	14	0
	Red	8		1
	Blue	7		1
	Black	6		1
	Green	7		1
	Red	8			1
	Blue	8			1
	Black	8			1
	Green	14			0
	Red	14				0
	Blue	14				0
	Black	8				1
	Green	14				0
Fig 6C	Body weight change
	Days	Mock				WT				Nsp1				Nsp15
	0	100	100	100	100	100	100	100	100	100	100	100	100	100	100	100	100
	1	102.41	98.7879	97.0414	101.863	99.375	102	100	98.1013	101.191	101.13	100.568	99.4253	97.006	98.2249	96.4912	97.7011
	2	100	99.3939	97.6331	101.863	99.375	101.333	98.1132	98.7342	99.4048	98.3051	96.5909	98.8506	98.8024	99.3976	98.8304	97.7011
	3	98.7952	96.9697	97.0414	100.621	100.625	101.333	94.9685	100	100	98.8701	99.4318	98.8506	97.6048	98.7879	97.6608	98.8506
	4	99.3976	97.5758	97.6331	101.242	91.25	92	86.7925	91.1392	104.167	92.6554	96.5909	100.575	98.2036	102.454	100	96.5517
	5	99.3976	94.5455	97.0414	99.3789	82.5	83.3333	78.6163	82.2785	90.4762	85.3107	86.3636	97.1264	88.0239	86.8264	86.5497	87.931
	6	98.7952	98.1818	99.4083	102.484	78.75	78		78.481	86.9048	80.791	81.25	93.1034	82.0359	92.4138	80.7018	79.3103
	7	101.205	98.1818	101.775	108.075	75.625				86.9048	79.0961	80.6818	100	87.4252	103.731	76.0234	85.0575
	8	101.205	96.9697	100	103.106								101.149	93.4132	107.194		90.8046
	9	103.615	98.1818	102.959	103.727								102.874	97.006	106.04		95.4023
	10	101.807	100	102.959	105.59								102.874	101.198	103.797		96.5517
	11	103.615	100.606	102.367	106.211								105.172	101.796	103.049		96.5517
	12	104.819	98.7879	104.142	107.453								104.023	103.593	101.183		97.7011
	13	107.831	100.606	104.142	108.696								106.322	102.994	99.4152		97.7011
	14	109.639	103.03	107.101	111.18								106.897	104.192	99.4118		100.575
Fig 6E	Virus load
	Viral load in the nasal turbinates
		WT				NSP1				NSP15
	Day 2	840000	240000	440000	1000000	132000	44000	68000	60000	92000	116000	128000	204000
	Day 4	3200	8800	11600	5600	36000	10800	20000	0	3200	1200	400	800
	Viral load in the lungs
		WT				NSP1				NSP15
	Day 2	2080000	1760000	1320000	1600000	124000	172000	128000	140000	1360000	1360000	1640000	760000
	Day 4	148000	140000	216000	92000	1600	2000	1600	3200	13200	10400	11600	20800
Fig 6G	Gross pathology scores in the lungs
	Days	Mock				WT				NSP1				NSP15
	2	6.97649	4.04033			15	20.7	19.2	23.3	4.1	15.7	12.8	13	11.5	11.6	10.4	11.9
	4	3.7667	3.49614			4.30788	8.30983	8.10764	6.6214	7.1	8.5	7.8	5.7	4.3	7.7	15.6	10.9
Fig 6I	Histopathology score in the lungs
	Days	Mock				WT				NSP1				NSP15
	2	1	0.5			3	3.5	3.5	3	1.5	2	2	1.5	2.5	2	2	3
	4	0.5	1.5			4	3.5	4	4	2	2	2.5	3	3	2.5	3.5	3

## Sheet: Suppl Fig 2AB
Suppl Fig 2A	Growth kinetics of the twelve mutated viruses in Calu-3 cells
		Time points
	Viurs	repeats	12 hours	24 hous	48 hours	72 hours
	NSP1	1	1533.33	17600	773333	333333
		2	1933.33	21800	880000	586667
	NSP2	1	1600	24666.7	2600000	5.26667e+06
		2	3066.67	26000	2.66667e+06	5.86667e+06
	NSP3	1	3133.33	11866.7	2.24667e+06	1.66667e+06
		2	2866.67	14666.7	2100000	1600000
	NSP6	1	4320	76666.7	393333	286667
		2	2066.67	70000	380000	233333
	NSP12	1	3666.67	14333.3	1480000	1240000
		2	3933.33	16866.7	1.18667e+06	1.13333e+06
	NSP13	1	2866.67	22666.7	906667	1200000
		2	2733.33	22666.7	1480000	1160000
	NSP14	1	1200	42000	293333	286667
		2	1533.33	54666.7	273333	366667
	NSP15	1	1933.33	32666.7	1300000	760000
		2	1733.33	28000	1300000	840000
	NSP16	1	2933.33	67333.3	460000	493333
		2	4000	71333.3	673333	373333
	ORF3	1	1600	17600	306667	253333
		2	2333.33	18400	340000	273333
	ORF6	1	2400	35333.3	813333	320000
		2	1733.33	34000	940000	466667
	ORF8	1	1266.67	82666.7	906667	1.94667e+06
		2	1200	67333.3	200000	1.18667e+06
	WT	1	1133.33	28000	1.55333e+06	1.34667e+06
		2	1200	27333.3	1640000	1.42667e+06
Suppl Fig 2B	Growth kinetics of the twelve mutated viruses in Vero-AT cells
		WT			Nsp1 mutant			Nsp15 mutant
	12 hours	66000	57000	91000	2200	1400	2200	560	190	310
	24 hous	9200000	9200000	10400000	230000	43000	170000	73000	19000	28000
	48 hours	3700000	4500000	4300000	600000	190000	530000	890000	690000	560000
	72 hours	93000	92000	89000	34000	48000	38000	56000	48000	59000
	96 hours	11300	6800	7900	18000	18000	28000	21000	20000	16000
Suppl Fig 2B	Growth kinetics of the twelve mutated viruses in A549-hACE-2 cells
		WT		Nsp1 mutant		Nsp15 mutant
	12 hours	4300	7300	550	610	200	120
	24 hous	170000	220000	16000	9000	5600	3800
	48 hours	42000000	27000000	490000	330000	170000	80000
	72 hours	26000000	8900000	6000000	9900000	22000000	2700000
	96 hours	2600000	1600000	1020000	12400000	2400000	280000
