# Supplementary material for: Redundant and distinct mechanisms suppress innate immune activation during SARS-CoV-2 infection
Source: PLoS Biol. 2026 May 20;24(5):e3003808. doi: 10.1371/journal.pbio.3003808 (PMC13221149; doi:10.1371/journal.pbio.3003808)
Supplement: S2 Data — Quantitative data underlying S13 Fig. (XLSX) [file pbio.3003808.s018.xlsx]

## Sheet: Plaque size
Reduction in plaque size
NSP1M1	NSP2M	NSP3M2	NSP6M1	NSP12M1	NSP13M	NSP14M	NSP15M	NSP16M	O3-1M	O6-1M	O8-1M
0.689655	1.97044	1.81154	1.07421	0.908946	1.12506	0.829493	1.46194	0.908946	0.966153	1.35071	1.12188
1.37931	3.94089	3.62307	2.14842	1.81789	2.25012	1.65899	2.92388	1.81789	1.93231	2.70141	2.24376		multiply by 2

## Sheet: IFN signaling 
IFN signaling with IFN-alpha treatment
Mock	SARS-CoV-2	NSP1	NSP2	NSP3	NSP6	NSP12	NSP13	NSP14	NSP15	NSP16	ORF3	ORF6	ORF8
1.01079	0.341847	0.675241	0.52006	0.445291	0.430155	0.366992	0.398813	0.61736	0.680046	0.375386	0.539645	0.472298	0.477948
1.00427	0.25299	0.737915	0.494021	0.45631	0.493558	0.397669	0.363142	0.556042	0.773257	0.322682	0.414107	0.654611	0.410591
0.984938	0.367083	0.639812	0.485448	0.440956	0.476136	0.374376	0.386148	0.653468	0.827964	0.372078	0.380297	0.375803	0.446069
1	0.32064	0.684323	0.499843	0.447519	0.466616	0.379679	0.382701	0.608956	0.760422	0.356715	0.444683	0.500904	0.444869	Average
		2.13424	1.55889	1.3957	1.45527	1.18416	1.19358	1.89923	2.37163	1.11253	1.38689	1.56223	1.38747	Normalized with SARS-CoV-2 value
IFN signaling without IFN-alpha treatment
Mock	SARS-CoV-2	NSP1	NSP2	NSP3	NSP6	NSP12	NSP13	NSP14	NSP15	NSP16	ORF3	ORF6	ORF8
0.944658	0.443016	1.08607	0.678126	0.583681	0.523774	0.645132	0.589598	0.88675	0.946369	2.99763	0.922197	0.73827	0.722396
1.13038	0.571322	1.02211	0.881758	0.538193	1.27938	0.761548	0.370973	0.374061	1.41317	2.77809	0.638206	0.770646	0.787902
0.924963	0.764379	1.68625	0.661137	0.297271	0.395558	0.496101	0.398181	0.506908	1.19068	2.83249	0.632282	0.472089	0.589415
1	0.592906	1.26481	0.74034	0.473048	0.732902	0.63426	0.452917	0.58924	1.18341	2.8694	0.730895	0.660335	0.699904	Average
		2.12389	1.24319	0.794352	1.2307	1.06506	0.760547	0.989463	1.9872	4.81836	1.22733	1.10885	1.17529	Normalized with SARS-CoV-2 value

## Sheet: CD80
	D1 CD80
Mock	SARS-CoV-2	NSP1M1	NSP2M	NSP3M2	NSP6M1	NSP12M1	NSP13M	NSP14M	NSP15M	NSP16M	O3-1M	O6-1M	O8-1M
1.76	1.36	6.85	14	21.3	14.3	5.68	3.72	0.46	25.8	0.5	3.21	1.43	0.95
2.11	1.04	11.5	15.9	15.2	22	7.69	7.21	1.19	37.1	0.48	1.43	0.89	0.69
1.36	6.52	23.7	4	4.76	8.75	2.22	3.23	14.1	37	2.39	2.2	2.47	2.09
3.61	2.43	23.3	2.97	3.59	3.9	2.02	1.72	5.41	52.2	2.41	5.32	2.12	3.91
0.65	2.32	6.64	9.64	3.29	5.87	1.15	1.8	17.2	29.1	1.88	1.39	2.11	1.61
2.08	1.25	14	2.68	2.06	2.43	1.13	1.4	20.3	32.3	2.06	3.39	1.85	2.39
1.92833	2.48667	14.3317	8.19833	8.36667	9.54167	3.315	3.18	9.77667	35.5833	1.62	2.82333	1.81167	1.94	Average
		5.7634	3.29692	3.36461	3.83713	1.33311	1.27882	3.93163	14.3096	0.651474	1.13539	0.728552	0.780161	Normalized with SARS-CoV-2 value
	D2
Mock	SARS-CoV-2	NSP1M1	NSP2M	NSP3M2	NSP6M1	NSP12M1	NSP13M	NSP14M	NSP15M	NSP16M	O3-1M	O6-1M	O8-1M
1	18.9	44.2	2.23	0.25	7.49	0.3	2.4	38.4	43.1	1	3.46	3.54	1.53
1.43	6.07	34.3	1.64	2.85	0.65	0.57	0.84	34.3	50	1.24	0.08	4.12	10.9
5.11	16.9	49.9	5.84	4.69	12.9	8.1	8.08	15.2	68.8	7.78	10.6	9.18	3.07
4.15	9.01	36.1	4.6	2.73	7.36	19.7	3.55	22.2	52.9	9.13	15.5	3.04	4.98
15.1	6.68	64.8	7.95	1.49	5.77	2.62	2.25	10.8	51.2	3.34	3.65	3.47	0.94
8.79	6.92	57.2	1.51	1.22	2.89	9.06	1.92	15	42.5	4.71	6.92	1.08	1.35
5.93	10.7467	47.75	3.96167	2.205	6.17667	6.725	3.17333	22.65	51.4167	4.53333	6.70167	4.07167	3.795	Average
		4.44324	0.368641	0.20518	0.574752	0.625775	0.295285	2.10763	4.78443	0.421836	0.623604	0.378877	0.353133	Normalized with SARS-CoV-2 value
	D3
Mock	SARS-CoV-2	NSP1M1	NSP2M	NSP3M2	NSP6M1	NSP12M1	NSP13M	NSP14M	NSP15M	NSP16M	O3-1M	O6-1M	O8-1M
10.1	11.6	39.2	3.04	8.39	1.71	4.81	0	3.38	20	11.6	0.038	0.53	11.9
7.78	20.7	40.3	4.04	5.19	5.68	0	0.2	1.26	35.4	0	0	10.2	17.9
4.8	12.5	46.5	1.65	4.96	8.24	3.5	5.47	16.7	59.5	7.55	21.3	5.91	6.05
4.36	7.68	54.9	1.61	3.76	11.7	6.55	0.72	16.2	53.4	9.68	17.9	6.76	1.89
4.02	11.9	64	1.42	4.24	6.24	3.15	5.08	50	77	6.19	20.9	6.11	6.1
3.66	6.76	74.4	1	3.84	8.51	5.66	0.41	37	77.1	8.39	15	5.65	1.65
5.78667	11.8567	53.2167	2.12667	5.06333	7.01333	3.945	1.98	20.7567	53.7333	7.235	12.523	5.86	7.58167	Average
		4.48833	0.179365	0.427045	0.59151	0.332724	0.166995	1.75063	4.53191	0.610205	1.0562	0.494237	0.639443	Normalized with SARS-CoV-2 value
Mean of all average (CD80)
NSP1M1	NSP2M	NSP3M2	NSP6M1	NSP12M1	NSP13M	NSP14M	NSP15M	NSP16M	O3-1M	O6-1M	O8-1M
4.48833	0.179365	0.427045	0.59151	0.332724	0.166995	1.75063	4.53191	0.610205	1.0562	0.494237	0.639443
4.44324	0.368641	0.20518	0.574752	0.625775	0.295285	2.10763	4.78443	0.421836	0.623604	0.378877	0.353133
5.7634	3.29692	3.36461	3.83713	1.33311	1.27882	3.93163	14.3096	0.651474	1.13539	0.728552	0.780161
4.89832	1.28164	1.33228	1.6678	0.76387	0.580367	2.59663	7.87533	0.561172	0.938397	0.533889	0.590912	Mean of all average

## Sheet: CD86
	CD86- D1
Mock	SARS-CoV-2	NSP1M1	NSP2M	NSP3M2	NSP6M1	NSP12M1	NSP13M	NSP14M	NSP15M	NSP16M	O3-1M	O6-1M	O8-1M
8.19	9.27	19.3	6.6	8.09	8.2	9.53	9.59	6.75	7.98	7.4	7.03	7.53	8.09
10.8	8.39	16.4	8.37	6.94	9.98	11.7	12.9	6.88	10.5	6.29	7.01	6.9	13.4
4.47	10	18.5	5.58	9.2	9.68	4.8	7.25	13.7	32.5	4.8	5.63	6.44	6.39
5.19	4.56	19.3	2.92	7.34	6.04	4.65	4.95	6.45	38	5.49	8	5.7	8.85
8.08	7.17	7.78	7.78	13.9	15.6	9.24	10.9	24.4	36.4	10.3	10.1	11.6	11
8.39	4.43	25.8	9.02	11	11	8.62	9.15	26.5	38.3	9.05	15.8	9.33	13.2
7.52	7.30333	17.8467	6.71167	9.41167	10.0833	8.09	9.12333	14.1133	27.28	7.22167	8.92833	7.91667	10.155	Average
		2.44363	0.918987	1.28868	1.38065	1.10771	1.2492	1.93245	3.73528	0.988818	1.2225	1.08398	1.39046	Normalized with SARS-CoV-2 value
	D2
Mock	SARS-CoV-2	NSP1M1	NSP2M	NSP3M2	NSP6M1	NSP12M1	NSP13M	NSP14M	NSP15M	NSP16M	O3-1M	O6-1M	O8-1M
4.94	5.5	38.6	1.23	1.45	6.42	0.45	1.61	30.9	45.1	3.11	1.04	9.56	10.3
3.81	3.37	35.9	0.43	1.39	11	0.28	2.18	30.4	56.1	2.4	2.21	7.15	2.33
13.8	26.7	44.5	16.3	10.9	18.6	18.1	17.7	25.7	58.4	15.5	13.3	19.7	10.6
13.7	18.1	32.3	12.5	8.6	11.4	24.6	10.5	27.6	44.8	17.6	16.3	10.4	13.4
7.84	12.8	31.7	13.3	5.71	15	12.6	11.4	12.2	36.2	10.8	7.39	14.4	6.52
5.02	13.5	25.9	7.55	6.81	8.55	18.9	7.74	18.8	42.1	11.2	10.9	6.01	7.62
8.185	13.3283	34.8167	8.55167	5.81	11.8283	12.4883	8.52167	24.2667	47.1167	10.1017	8.52333	11.2033	8.46167	Average
		2.61223	0.641616	0.435914	0.887458	0.936977	0.639365	1.82068	3.53508	0.757909	0.63949	0.840565	0.634863	Normalized with SARS-CoV-2 value
	D3
Mock	SARS-CoV-2
5.36	3.48	47.3	1.33	1.97	7.7	2.67	0.57	4.08	34.8	18.6	0.67	1.28	7.65
3	5.66	46.3	1.58	3.53	6.84	0.22	0.7	4.11	59.6	0.38	0.36	6.29	5.48
12.5	17.3	41.2	5.33	9.21	17.7	9.79	15.9	30.3	40.1	18.1	31.9	16.5	16.7
10.5	13.2	43.7	6.27	7.76	18.9	18.6	3.19	21.6	50.1	22.7	22.4	20.5	11.6
9.43	14.6	35.6	4.58	7.38	14.2	7.12	12	40.4	46.6	12.3	22.9	13	11.6
9.63	10.8	48.2	4.06	5.84	13.9	14.6	2.88	27.9	54.1	17.3	14.7	14.6	9.29
8.40333	10.84	43.7167	3.85833	5.94833	13.2067	8.83333	5.87333	21.3983	47.55	14.8967	15.4883	12.0283	10.3867	Average
		4.0329	0.355935	0.548739	1.21833	0.814883	0.54182	1.97402	4.38653	1.37423	1.42881	1.10962	0.95818	Normalized with SARS-CoV-2 value
Mean of all average
NSP1M1	NSP2M	NSP3M2	NSP6M1	NSP12M1	NSP13M	NSP14M	NSP15M	NSP16M	O3-1M	O6-1M	O8-1M
4.0329	0.355935	0.548739	1.21833	0.814883	0.54182	1.97402	4.38653	1.37423	1.42881	1.10962	0.95818
2.61223	0.641616	0.435914	0.887458	0.936977	0.639365	1.82068	3.53508	0.757909	0.63949	0.840565	0.634863
2.44363	0.918987	1.28868	1.38065	1.10771	1.2492	1.93245	3.73528	0.988818	1.2225	1.08398	1.39046
3.02959	0.638846	0.757778	1.16214	0.953191	0.810129	1.90905	3.88563	1.04032	1.09693	1.01139	0.994501	Mean of all average

## Sheet: MHC-II
	MHC-II_D1
Mock	SARS-CoV-2	NSP1M1	NSP2M	NSP3M2	NSP6M1	NSP12M1	NSP13M	NSP14M	NSP15M	NSP16M	O3-1M	O6-1M	O8-1M
99.5	99.6	96.5	99	98.7	98.9	98.8	99.4	99	99.3	99	99.5	99.6	99.7
99.5	99.5	98.3	99.2	99.3	99.1	98.4	97.5	99.3	99.7	98.9	99.3	99.3	99
98.9	99	98.9	99	98.9	98.3	97.8	99	98.2	97.6	98.5	97.4	98.7	98.5
98.4	99.2	99.2	97.2	97.6	98.3	97.9	98.9	99	97.2	98.7	97.2	98.4	99.3
96.9	99.4	98	97.6	97	95.5	95.9	96.9	96.2	94.8	97.1	94.7	96.3	95.9
96.2	99	98.3	96.7	95.4	95.2	95.5	97.6	96.8	95.1	96.9	94	96.3	97.8
98.2333	99.2833	98.2	98.1167	97.8167	97.55	97.3833	98.2167	98.0833	97.2833	98.1833	97.0167	98.1	98.3667	Average
		0.989089	0.988249	0.985227	0.982542	0.980863	0.989256	0.987913	0.979856	0.988921	0.97717	0.988081	0.990767	Normalized with SARS-CoV-2 value
	D2
Mock	SARS-CoV-2	NSP1M1	NSP2M	NSP3M2	NSP6M1	NSP12M1	NSP13M	NSP14M	NSP15M	NSP16M	O3-1M	O6-1M	O8-1M
95.6	93.7	96	99.2	90	86.3	99.1	98.8	96.6	97.5	99	99.2	97	97.5
98.1	98.3	95.5	99.5	87.7	98.1	99	98.3	98	98.2	98.6	97.3	93.1	84.1
95.6	93.7	96	99.2	90	86.3	99.1	98.8	96.6	97.5	99	99.2	97	97.5
98.1	98.3	95.5	99.5	87.7	98.1	99	98.3	98	98.2	98.6	97.3	93.1	84.1
95.7	98.4	95	94.5	97.8	94.6	99	96.1	93.5	95.5	96.6	96.2	98.9	98
94.9	99.1	96.7	98.6	95.5	97.7	93	97.4	93.5	99	97.7	97	97.6	98.4
96.3333	96.9167	95.7833	98.4167	91.45	93.5167	98.0333	97.95	96.0333	97.65	98.25	97.7	96.1167	93.2667	Average
		0.988306	1.01548	0.943594	0.964918	1.01152	1.01066	0.990886	1.00757	1.01376	1.00808	0.991745	0.962339	Normalized with SARS-CoV-2 value
	D3
Mock	SARS-CoV-2	NSP1M1	NSP2M	NSP3M2	NSP6M1	NSP12M1	NSP13M	NSP14M	NSP15M	NSP16M	O3-1M	O6-1M	O8-1M
97.2	99.4	94.1	77.2	98.6	89.7	98.3	96.5	95.2	94.4	93.6	98.8	96.8	96.7
98.3	97	95.4	98.9	59.6	96.1	93.7	96.6	96.9	96.7	97.3	97.8	98.4	97.1
97	93.8	97	94.6	92.8	89.8	91.6	91.5	96.8	91.4	88.2	95.2	90	91.2
96.9	90.8	97.9	95.2	92.9	87.7	90.6	93.3	94.5	93.3	92.1	94.3	93.1	88.9
99.8	95.7	97.8	95.5	95.3	90.4	93.8	92.3	97.3	98.3	87.8	96	93.4	90.8
99.3	94.4	97	95.4	94.1	87.7	93	94.9	97.4	98.6	94.3	94.3	94.5	92.2
98.0833	95.1833	96.5333	92.8	88.8833	90.2333	93.5	94.1833	96.35	95.45	92.2167	96.0667	94.3667	92.8167	Average
		1.01418	0.974961	0.933812	0.947995	0.982315	0.989494	1.01226	1.0028	0.968832	1.00928	0.99142	0.975136	Normalized with SARS-CoV-2 value
Mean of all average
NSP1M1	NSP2M	NSP3M2	NSP6M1	NSP12M1	NSP13M	NSP14M	NSP15M	NSP16M	O3-1M	O6-1M	O8-1M
1.01418	0.974961	0.933812	0.947995	0.982315	0.989494	1.01226	1.0028	0.968832	1.00928	0.99142	0.975136
0.988306	1.01548	0.943594	0.964918	1.01152	1.01066	0.990886	1.00757	1.01376	1.00808	0.991745	0.962339
0.989089	0.988249	0.985227	0.982542	0.980863	0.989256	0.987913	0.979856	0.988921	0.97717	0.988081	0.990767
0.997193	0.992896	0.954211	0.965152	0.991567	0.996471	0.997019	0.996741	0.990504	0.998178	0.990416	0.976081	Mean of all average

## Sheet: Survival
Mouse survival
		Mock	WT	NSP1	NSP15
Red	14	0
Blue	14	0
Black	14	0
Green	14	0
Red	8		1
Blue	7		1
Black	6		1
Green	7		1
Red	8			1
Blue	8			1
Black	8			1
Green	14			0
Red	14				0
Blue	14				0
Black	8				1
Green	14				0

## Sheet: Body weight
Body Weight
						NSP1 mutant
SARS-CoV-2						100	100	100	100			NSP15 mutant
100	100	100	100			101.191	101.13	100.568	99.4253			100	100	100	100
99.375	102	100	98.1013			99.4048	98.3051	96.5909	98.8506			97.006	98.2249	96.4912	97.7011
99.375	101.333	98.1132	98.7342			100	98.8701	99.4318	98.8506			98.8024	99.3976	98.8304	97.7011
100.625	101.333	94.9685	100			104.167	92.6554	96.5909	100.575			97.6048	98.7879	97.6608	98.8506
91.25	92	86.7925	91.1392			90.4762	85.3107	86.3636	97.1264			98.2036	102.454	100	96.5517
82.5	83.3333	78.6163	82.2785			86.9048	80.791	81.25	93.1034			88.0239	86.8264	86.5497	87.931
78.75	78	93.0818	78.481			86.9048	79.0961	80.6818	100			82.0359	92.4138	80.7018	79.3103
75.625	94		92.6763			96.131	92.0198	92.6847	101.149			87.4252	103.731	76.0234	85.0575
90.9375									102.874			93.4132	107.194	92.0322	90.8046
									102.874			97.006	106.04		95.4023
92.6739	Average					95.4962	Average		105.172			101.198	103.797		96.5517
									104.023			101.796	103.049		96.5517
									106.322			103.593	101.183		97.7011
									106.897			102.994	99.4152		97.7011
									101.149			104.192	99.4118		100.575
												96.8862	100.128		94.5594
												95.9016	Average

## Sheet: Viral load
	Viral load in Nasal Turbinates
SARS-CoV-2					NSP1M1 mutnat					NSP15 mutant
840000	240000	440000	1000000		132000	44000	68000	60000		92000	116000	128000	204000
630000	Average				76000	Average				135000	Average
					0.120635	Normalized with SARS-CoV-2 value				0.214286	Normalized with SARS-CoV-2 value
					0.603175					1.07143		To plot in common scale - Multiplied by 5 common factor
	Viral load in Lungs
SARS-CoV-2							NSP1M1 mutnat			NSP15 mutant
2080000	1760000	1320000	1600000		124000	172000	128000	140000		1360000	1360000	1640000	760000
1690000	Average				141000	Average				1280000	Average
					0.083432	Normalized with SARS-CoV-2 value				0.757396	Normalized with SARS-CoV-2 value
					0.41716					3.78698		To plot in common scale - Multiplied by 5 common factor

## Sheet: Pathology
Mice pathology
	Days	Mock				WT				NSP1				NSP15
	4	0.5	1.5			4	3.5	4	4	2	2	2.5	3	3	2.5	3.5	3
						3.875	Average			2.375	Average			3	Average
						1	Normalized with SARS-CoV-2 value			0.612903	Normalized with SARS-CoV-2 value			0.774194	Normalized with SARS-CoV-2 value
